# Supplementary material for: Emergent canine visceral leishmaniasis in Argentina: Comparative diagnostics and relevance to proliferation of human disease
Source: PLoS Negl Trop Dis. 2021 Jul 19;15(7):e0009552. doi: 10.1371/journal.pntd.0009552 (PMC8289008; doi:10.1371/journal.pntd.0009552)
Supplement: S1 Table — (XLSX) [file pntd.0009552.s001.xlsx]

## Sheet: Raw data
No. of samples	LNA microscopy	rK39 ICT (InBios)	rK28 ICT (Coris)	rK39 ICT (Coris)	IgG2_rK28 ELISA	IgG2_rK39 ELISA	IgG2_lysate ELISA	IgG_rK39 ELISA	IgG_lysate ELISA	LNA PCR	LNA LAMP (ambient)	LNA LAMP (UV)	Skin LAMP (natural)	Skin LAMP (UV)	BC LAMP (ambient)	BC LAMP (UV)
2018 samples
1	NA	neg	neg	neg	neg	neg				neg	neg	pos
1	NA	pos	pos	pos	pos	pos	pos	pos	pos				pos	pos	NA	NA
1	NA	neg	pos	neg	neg	neg				neg	neg	NA	neg	NA	NA	NA
1	NA	neg	pos	pos	neg	neg							neg	NA	NA	NA
1	NA	neg	pos	neg	pos	neg	neg	neg	neg	neg	neg	pos	neg	weak pos	pos	pos
1	NA	neg	pos	neg	neg	neg				neg	neg	pos
3			weak pos	neg	weak pos	neg
37			neg	neg	neg	neg
16			pos	pos	pos	pos
3			pos	neg	weak pos	neg
1			neg	neg	weak pos	neg
2			neg	neg	pos	neg
8			pos	neg	neg	neg
2			pos	neg	pos	pos
1			NA	NA	NA	NA
1			pos	neg	pos	neg
1		pos	pos	pos	pos	pos
17		neg	neg	neg	neg	neg
1		neg	neg	neg	pos	neg	pos	neg	pos
1	pos	pos	pos	pos	pos	pos	pos	pos	pos
1		neg	pos	pos	pos	neg	neg	neg	pos
1		neg	pos	pos	pos	weak pos
4		neg	pos	neg	pos	neg
1		neg	pos	pos	pos	pos
1		neg	pos	pos	pos	pos	pos	pos	pos
2		neg	pos	neg	neg	neg
1		neg	pos	pos	pos	weak pos
3	neg	neg	neg	neg	neg	neg							neg	NA	NA	NA
1	neg	neg	neg	neg	weak pos	neg							neg	NA	NA	NA
3	neg	neg	pos	NA	neg	neg				neg	neg	pos
1	neg	neg	pos	NA	pos	pos	pos	pos	pos	pos	pos	pos	pos	pos	pos	pos
1	neg	neg	pos	NA	pos	neg				neg	neg	pos
1	neg	neg	neg	neg	neg	neg	neg	neg	neg
1	neg	neg	neg	neg	neg	neg				neg	neg	pos
1	neg	neg	neg	neg	neg	neg	neg	pos	pos	neg	neg	neg
1	neg	neg	neg	neg	neg	neg	neg	neg	neg	neg	neg	NA	neg	NA	NA	NA
1	neg	neg	pos	neg	pos	neg	pos	neg	pos	neg	neg	NA	neg	NA	NA	NA
1	neg	neg	pos	neg	pos	pos	pos	neg	pos	neg	pos	pos	neg	NA	pos	NA
1	neg	neg	pos	neg	weak pos	pos	pos	neg	pos	neg	neg	NA	neg	NA	NA	NA
1	neg	neg	pos	neg	pos	neg	neg	neg	neg	neg	neg	NA	neg	NA	NA	NA
1	neg	neg	pos	neg	pos	neg	neg	neg	neg				neg	NA	NA	NA
1	neg	neg	pos	neg	pos	pos	pos	neg	pos
3	neg	neg	pos	neg	neg	neg				neg	neg	pos
1	neg	neg	pos	neg	pos	weak pos				neg	neg	pos
1	neg	neg	pos	neg	weak pos	neg				neg	neg	pos
1	neg	neg	pos	neg	pos	pos
1	neg	neg	pos	neg	neg	neg				neg	neg	pos
1	neg	neg	pos	neg	neg	neg							neg	weak pos	pos	pos
1	neg	neg	pos	neg	neg	neg				neg	neg	pos
1	neg	neg	pos	neg	pos	neg				neg	neg	pos
1	neg	neg	pos	neg	neg	neg	neg	pos	pos	neg	neg	pos	neg	NA	pos	NA
1	neg	neg	pos	neg	pos	neg	neg	neg	pos	neg	neg	NA	neg	NA	NA	NA
1	neg	neg	pos	pos	neg	neg							pos	NA	NA	NA
1	neg	neg	pos	pos	pos	pos							pos	pos	pos	pos
1	neg	neg	pos	pos	pos	pos	pos	pos	pos
1	neg	pos	pos	NA	pos	pos							neg	weak pos	pos	pos
1	neg	pos	pos	NA	pos	pos				pos	pos	pos	pos	pos	pos	pos
1	neg	pos	pos	pos	pos	pos	pos	pos	pos				neg	NA	NA	NA
2	neg	pos	pos	pos	pos	pos	pos	pos	pos
1	neg	pos	pos	pos	pos	pos	pos	pos	pos				pos	pos	pos	pos
1	neg	pos	pos	pos	pos	pos	pos	pos	pos
1	pos	neg	pos	NA	pos	weak pos				NA	NA	NA	neg	NA	NA	NA
1	pos	neg	pos	neg	pos	neg	pos	neg	pos	pos	pos	pos	neg	weak pos	pos	pos
1	pos	neg	pos	neg	pos	neg
1	pos	neg	pos	neg	pos	neg	neg	neg	pos
2	pos	pos	pos	pos	pos	pos	pos	pos	pos				pos	NA	pos	NA
1	pos	pos	pos	pos	pos	pos							neg	weak pos	pos	pos
1	pos	pos	pos	pos	pos	neg	neg	pos	pos				pos	pos	pos	NA
160
2019 sampling
3			pos	pos	pos	pos
1			pos	neg	pos	weak pos
6			pos	neg	pos	neg
7			neg	neg	neg	neg
2			weak pos	neg	neg	neg
3			pos	neg	pos	pos
3			neg	neg	weak pos	neg
1			weak pos	neg	weak pos	neg
1			pos	neg	weak pos	neg
2			pos	neg	neg	neg
1			pos	neg	weak pos	weak pos
30
